# Supplementary material for: Brown Adipose Tissue undergoes pathological perturbations and shapes C2C12 myoblast homeostasis in the SOD1-G93A mouse model of Amyotrophic Lateral Sclerosis
Source: Heliyon. 2025 Jan 23;11(3):e41801. doi: 10.1016/j.heliyon.2025.e41801 (PMC11800085; doi:10.1016/j.heliyon.2025.e41801)
Supplement: Multimedia component 1 [file mmc1.xlsx]

## Sheet: Foglio1
ACCESSION NUMBER	TARGET	FORWARD SEQUENCE	REVERSE SEQUENCE
NM_013684	TATA binding protein (Tbp)	5'-CCAATGACTCCTATGACCCCTA-3'	5'-CAGCCAAGATTCACGGTAGAT-3'
NM_026346	Atrogin (Fbxo32)	5'-TGAGCGACCTCAGCAGTTAC-3'	5'-GCGCTCCTTCGTACTTCCTT-3'
NM_001039048	Murf1 (Trim63)	5'-GACAGTCGCATTTCAAAGCA-3'	5'-AACGACCTCCAGACATGGAC-3'
