# Supplementary material for: Brown Adipose Tissue undergoes pathological perturbations and shapes C2C12 myoblast homeostasis in the SOD1-G93A mouse model of Amyotrophic Lateral Sclerosis
Source: Heliyon. 2025 Jan 23;11(3):e41801. doi: 10.1016/j.heliyon.2025.e41801 (PMC11800085; doi:10.1016/j.heliyon.2025.e41801)
Supplement: Multimedia component 2 [file mmc2.xlsx]

## Sheet: Foglio1
ACCESSION NUMBER	TARGET	FORWARD SEQUENCE	REVERSE SEQUENCE
NM_000454	SOD1	5'-CATCAGCCCTAATCCATCTGA-3'	5'-CGCGACTAACAATCAAAGTGA-3'
AF195955	IL2	5'-TAGGCCACAGAATTGAAAGATCT-3'	5'-GTAGGTGGAAATTCTAGCATCATCC-3'
